# Supplementary material for: Inhibition of (p)ppGpp Synthesis and Membrane Fluidity Modulation by Diosgenin: A Strategy to Suppress Staphylococcus aureus Persister Cells
Source: Int J Mol Sci. 2025 Jun 30;26(13):6335. doi: 10.3390/ijms26136335 (PMC12249486; doi:10.3390/ijms26136335)
Supplement: Supplementary file 1 [file ijms-26-06335-s001.zip]

Archive with 1 entries (1 files):
- ijms-3714665-supplementary.pdf
